# Supplementary material for: Temperature-Induced Protein Secretion by Leishmania mexicana Modulates Macrophage Signalling and Function
Source: PLoS One. 2011 May 3;6(5):e18724. doi: 10.1371/journal.pone.0018724 (PMC3086886; doi:10.1371/journal.pone.0018724)
Supplement: Table S1 — Full list of identified proteins that are secreted within 4 hours of temperature shift. Proteins that are being reported for the first time are marked with an asterisk. Accession numbers belong to Protein Databank of NCBI. (XLS) [file pone.0018724.s002.xls]

## Sheet: Protein Report
Biological sample category	Biological sample name	MS/MS sample name	Protein name	Protein accession numbers	Protein molecular weight (Da)	Protein identification probability	Number of unique peptides	Number of unique spectra	Number of total spectra	Percentage of total spectra	Percentage sequence coverage
1_20090603Lmexicana37	20090603Lmexicana37	LC030609T1;1B;1_20090603Lmexicana37;1;84737;144 (LC030609T1#B01#1_20090603Lmexicana37#1)	10 kDa heat shock protein (CPN10), putative|435258, 146089529|10 kDa heat shock protein (CPN10), putative|435258, 15021667|AF394959_1 co-chaperonin CPN10|5661, 134070438|10 kDa heat shock protein (CPN10), putative|5671, 134070440|10 kDa heat shock protein (CPN10), putative|5671	1.4609e+26	10689.3	0.92	1	1	1	0.00962	0.14
1_20090603Lmexicana37	20090603Lmexicana37	LC030609T1;1B;1_20090603Lmexicana37;1;84737;144 (LC030609T1#B01#1_20090603Lmexicana37#1)	14-3-3 protein, putative|435258, 134067925|14-3-3 protein, putative|5671	1.4608e+26	29128.1	0.92	1	1	1	0.00962	0.0395
1_20090603Lmexicana37	20090603Lmexicana37	LC030609T1;1B;1_20090603Lmexicana37;1;84737;144 (LC030609T1#B01#1_20090603Lmexicana37#1)	14-3-3 protein-like protein|435258, 134074098|14-3-3 protein-like protein|5671	1.46104e+26	29670.8	0.92	1	1	1	0.00962	0.031
20091216mexicanaGel	20091216mexicanaGel	Mudpit_LC20100105_T2#A09#1_20091216mexicanagel#1	2,3-bisphosphoglycerate-independent phosphoglycerate mutase; 2,3-bisphosphoglycerate-independentphosphoglyce ra temutase|347515, 68130333|2,3-bisphosphoglycerate-independentphosphoglyce ra temutase; 2,3-bisphosphoglycerate-independent phosphoglycerate mutase|5664	157877932	60695.7	0.999	2	2	2	0.00223	0.038
20091216mexicanaGel	20091216mexicanaGel	Mudpit_LC20100105_T2#A09#1_20091216mexicanagel#1	20S proteasome subunit alpha 5|435258, 134069578|20S proteasome subunit alpha 5, putative; proteasome alpha 5 subunit, putative|5671	1.46086e+26	26819.4	1	3	3	3	0.00334	0.123
20091216mexicanaGel	20091216mexicanaGel	Mudpit_LC20100105_T2#A09#1_20091216mexicanagel#1	40S ribosomal protein S12, putative|435258, 134068167|40S ribosomal protein S12, putative|5671	1.46081e+17	15589.5	0.999	1	1	1	0.00111	0.0851
1_20090603Lmexicana37	20090603Lmexicana37	LC030609T1;1B;1_20090603Lmexicana37;1;84737;144 (LC030609T1#B01#1_20090603Lmexicana37#1)	5-methyltetrahydropteroyltriglutamate--homocyst ei nemethyltransferase|435258, 134071629|5-methyltetrahydropteroyltriglutamate--homocyst ei nemethyltransferase, putative|5671	1.46094e+17	86092.2	0.92	1	1	1	0.00962	0.0182
1_20090603Lmexicana37	20090603Lmexicana37	LC030609T1;1B;1_20090603Lmexicana37;1;84737;144 (LC030609T1#B01#1_20090603Lmexicana37#1)	60S ribosomal protein L10a, putative|347515, 157877260|60S ribosomal protein L10a, putative|347515, 68125923|60S ribosomal protein L10a, putative|5664, 68130034|60S ribosomal protein L10a, putative|5664	157867831	24512.5	0.92	1	1	2	0.0192	0.0701
20091216mexicanaGel	20091216mexicanaGel	Mudpit_LC20100105_T2#A09#1_20091216mexicanagel#1	A Chain A, Phosphomannomutase From Leishmania Mexicana|5665, 146387273|B Chain B, Phosphomannomutase From Leishmania Mexicana|5665, 146387274|C Chain C, Phosphomannomutase From Leishmania Mexicana|5665, 146387275|A Chain A, Complex Of Glucose-1,6-Bisphosphate With Phosphomannomutase From Leishmania Mexicana|5665, 146387276|B Chain B, Complex Of Glucose-1,6-Bisphosphate With Phosphomannomutase Fro…	146387272	28060.7	1	4	4	5	0.00557	0.178
20091124mexicana37	20091124mexicana37	LC20091126_T1#C01#20091124mexicana37#1	AF336276_1 histone H2B|5664	1.33841e+52	12254.2	1	3	3	3	0.0244	0.279
1_20090603Lmexicana37	20090603Lmexicana37	LC030609T1;1B;1_20090603Lmexicana37;1;84737;144 (LC030609T1#B01#1_20090603Lmexicana37#1)	AF336276_1 histone H2B|5664	1.33841e+52	12254.2	0.92	1	1	1	0.00962	0.0811
20091124mexicana37	20091124mexicana37	LC20091126_T1#C01#20091124mexicana37#1	AF416601_1 broad specificity aminotransferase|5665	33311168	46186.4	0.998	2	2	2	0.0163	0.0801
1_20090603Lmexicana37	20090603Lmexicana37	LC030609T1;1B;1_20090603Lmexicana37;1;84737;144 (LC030609T1#B01#1_20090603Lmexicana37#1)	AF416601_1 broad specificity aminotransferase|5665	33311168	46186.4	0.92	1	1	1	0.00962	0.0291
20091216mexicanaGel	20091216mexicanaGel	Mudpit_LC20100105_T2#A09#1_20091216mexicanagel#1	alanine aminotransferase, putative|435258, 134068082|alanine aminotransferase, putative|5671	146080335	54860.6	0.975	1	1	1	0.00111	0.0201
20091124mexicana37	20091124mexicana37	LC20091126_T1#C01#20091124mexicana37#1	alpha tubulin|435258, 157866132|alpha tubulin|347515, 157866134|alpha tubulin|347515, 157866136|alpha tubulin|347515, 157866138|alpha tubulin|347515, 157866140|alpha tubulin|347515, 157866142|alpha tubulin|347515, 157866144|alpha tubulin|347515, 157866146|alpha tubulin|347515, 157866148|alpha tubulin|347515, 157866150|alpha tubulin|347515, 157866152|alpha tubulin|347515, 157866154|alpha tubulin|3…	1.46081e+22	49726.9	1	3	3	3	0.0244	0.111
1_20090603Lmexicana37	20090603Lmexicana37	LC030609T1;1B;1_20090603Lmexicana37;1;84737;144 (LC030609T1#B01#1_20090603Lmexicana37#1)	alpha tubulin|435258, 157866132|alpha tubulin|347515, 157866134|alpha tubulin|347515, 157866136|alpha tubulin|347515, 157866138|alpha tubulin|347515, 157866140|alpha tubulin|347515, 157866142|alpha tubulin|347515, 157866144|alpha tubulin|347515, 157866146|alpha tubulin|347515, 157866148|alpha tubulin|347515, 157866150|alpha tubulin|347515, 157866152|alpha tubulin|347515, 157866154|alpha tubulin|3…	1.46081e+22	49726.9	1	3	3	3	0.0288	0.082
20091216mexicanaGel	20091216mexicanaGel	Mudpit_LC20100105_T2#A09#1_20091216mexicanagel#1	alpha tubulin|435258, 157866132|alpha tubulin|347515, 157866134|alpha tubulin|347515, 157866136|alpha tubulin|347515, 157866138|alpha tubulin|347515, 157866140|alpha tubulin|347515, 157866142|alpha tubulin|347515, 157866144|alpha tubulin|347515, 157866146|alpha tubulin|347515, 157866148|alpha tubulin|347515, 157866150|alpha tubulin|347515, 157866152|alpha tubulin|347515, 157866154|alpha tubulin|3…	1.46081e+22	49726.9	0.998	2	2	3	0.00334	0.0377
1_20090603Lmexicana37	20090603Lmexicana37	LC030609T1;1B;1_20090603Lmexicana37;1;84737;144 (LC030609T1#B01#1_20090603Lmexicana37#1)	aminopeptidase, putative|420245, 134061177|aminopeptidase, putative; metallo-peptidase, Clan MG, Family M24|5660	1.54336e+24	40217.4	0.92	1	1	1	0.00962	0.0249
20091216mexicanaGel	20091216mexicanaGel	Mudpit_LC20100105_T2#A09#1_20091216mexicanagel#1	aminopeptidase, putative|420245, 134061177|aminopeptidase, putative; metallo-peptidase, Clan MG, Family M24|5660	1.54336e+24	40217.4	0.998	2	2	2	0.00223	0.0637
20091216mexicanaGel	20091216mexicanaGel	Mudpit_LC20100105_T2#A09#1_20091216mexicanagel#1	aminopeptidase, putative|435258, 134067951|aminopeptidase, putative; metallo-peptidase, Clan MF, Family M17|5671	1.4608e+35	57128.4	0.998	2	2	3	0.00334	0.0428
1_20090603Lmexicana37	20090603Lmexicana37	LC030609T1;1B;1_20090603Lmexicana37;1;84737;144 (LC030609T1#B01#1_20090603Lmexicana37#1)	aminopeptidase; metallo-peptidase, Clan MA(E), Family M1|435258, 134071115|aminopeptidase, putative; metallo-peptidase, Clan MA(E), Family M1|5671	1.46093e+16	96371.8	0.92	1	1	1	0.00962	0.0127
1_20090603Lmexicana37	20090603Lmexicana37	LC030609T1;1B;1_20090603Lmexicana37;1;84737;144 (LC030609T1#B01#1_20090603Lmexicana37#1)	arginyl-tRNA synthetase|435258, 134070729|arginyl-tRNA synthetase, putative|5671	1.46091e+16	78234.2	0.92	1	1	1	0.00962	0.0116
20091124mexicana37	20091124mexicana37	LC20091126_T1#C01#20091124mexicana37#1	beta tubulin|435258, 134067537|beta tubulin|5671	1.46078e+26	49689.2	1	3	3	3	0.0244	0.0993
1_20090603Lmexicana37	20090603Lmexicana37	LC030609T1;1B;1_20090603Lmexicana37;1;84737;144 (LC030609T1#B01#1_20090603Lmexicana37#1)	beta tubulin|435258, 134067537|beta tubulin|5671	1.46078e+26	49689.2	1	3	3	3	0.0288	0.0474
20091216mexicanaGel	20091216mexicanaGel	Mudpit_LC20100105_T2#A09#1_20091216mexicanagel#1	beta tubulin|435258, 134067537|beta tubulin|5671	1.46078e+26	49689.2	1	6	6	7	0.0078	0.156
1_20090603Lmexicana37	20090603Lmexicana37	LC030609T1;1B;1_20090603Lmexicana37;1;84737;144 (LC030609T1#B01#1_20090603Lmexicana37#1)	calmodulin, putative|435258, 146078488|calmodulin, putative|435258, 154332896|calmodulin, putative|420245, 154332898|calmodulin, putative|420245, 154332900|calmodulin, putative|420245, 157865114|calmodulin, putative|347515, 157865116|calmodulin, putative|347515, 157865118|calmodulin, putative|347515, 68124560|calmodulin, putative|5664, 68124561|calmodulin, putative|5664, 68124562|calmodulin, puta…	146078484	16807	0.92	1	1	1	0.00962	0.0738
20091216mexicanaGel	20091216mexicanaGel	Mudpit_LC20100105_T2#A09#1_20091216mexicanagel#1	calmodulin, putative|435258, 146078488|calmodulin, putative|435258, 154332896|calmodulin, putative|420245, 154332898|calmodulin, putative|420245, 154332900|calmodulin, putative|420245, 157865114|calmodulin, putative|347515, 157865116|calmodulin, putative|347515, 157865118|calmodulin, putative|347515, 68124560|calmodulin, putative|5664, 68124561|calmodulin, putative|5664, 68124562|calmodulin, puta…	146078484	16807	1	3	3	3	0.00334	0.235
20091216mexicanaGel	20091216mexicanaGel	Mudpit_LC20100105_T2#A09#1_20091216mexicanagel#1	calpain-like cysteine peptidase, putative|435258, 146081512|calpain-like cysteine peptidase, putative|435258, 134068361|calpain-like cysteine peptidase, putative; cysteine peptidase, Clan CA, family C2, putative|5671, 134068362|calpain-like cysteine peptidase, putative; cysteine peptidase, Clan CA, family C2, putative|5671	1.46082e+17	12918.8	1	3	3	3	0.00334	0.261
1_20090603Lmexicana37	20090603Lmexicana37	LC030609T1;1B;1_20090603Lmexicana37;1;84737;144 (LC030609T1#B01#1_20090603Lmexicana37#1)	carboxypeptidase; metallo-peptidase, Clan MA(E), Family M32|435258, 134072679|carboxypeptidase, putative; metallo-peptidase, Clan MA(E), Family M32|5671	146098078	57013	0.998	2	2	2	0.0192	0.0441
20091216mexicanaGel	20091216mexicanaGel	Mudpit_LC20100105_T2#A09#1_20091216mexicanagel#1	carboxypeptidase; metallo-peptidase, Clan MA(E), Family M32|435258, 134072679|carboxypeptidase, putative; metallo-peptidase, Clan MA(E), Family M32|5671	146098078	57013	1	5	5	5	0.00557	0.116
20091216mexicanaGel	20091216mexicanaGel	Mudpit_LC20100105_T2#A09#1_20091216mexicanagel#1	cell cycle associated protein MOB1|435258, 134067262|cell cycle associated protein MOB1, putative|5671	1.46072e+26	26617.4	0.998	2	2	2	0.00223	0.103
20091216mexicanaGel	20091216mexicanaGel	Mudpit_LC20100105_T2#A09#1_20091216mexicanagel#1	chaperonin alpha subunit, putative|347515, 66476126|chaperonin subunit alpha|5664, 68128725|chaperonin alpha subunit, putative|5664	157874339	59117.8	0.998	2	2	2	0.00223	0.0348
20091124mexicana37	20091124mexicana37	LC20091126_T1#C01#20091124mexicana37#1	chaperonin Hsp60, mitochondrial precursor|435258, 134074164|chaperonin Hsp60, mitochondrial precursor|5671	1.46104e+35	59300.4	0.998	2	2	2	0.0163	0.0658
1_20090603Lmexicana37	20090603Lmexicana37	LC030609T1;1B;1_20090603Lmexicana37;1;84737;144 (LC030609T1#B01#1_20090603Lmexicana37#1)	chaperonin Hsp60, mitochondrial precursor|435258, 134074164|chaperonin Hsp60, mitochondrial precursor|5671	1.46104e+35	59300.4	0.92	1	1	1	0.00962	0.0214
20091216mexicanaGel	20091216mexicanaGel	Mudpit_LC20100105_T2#A09#1_20091216mexicanagel#1	citrate synthase, putative|347515, 75034916|CISY_LEIMA Probable citrate synthase, mitochondrial precursor|5664, 68125929|citrate synthase, putative|5664	1.57868e+17	50460.2	0.998	2	2	2	0.00223	0.0264
1_20090603Lmexicana37	20090603Lmexicana37	LC030609T1;1B;1_20090603Lmexicana37;1;84737;144 (LC030609T1#B01#1_20090603Lmexicana37#1)	cofilin-like protein|420245, 134063716|cofilin-like protein|5660	154340880	15754.5	0.92	1	1	1	0.00962	0.101
1_20090603Lmexicana37	20090603Lmexicana37	LC030609T1;1B;1_20090603Lmexicana37;1;84737;144 (LC030609T1#B01#1_20090603Lmexicana37#1)	cystathionine beta-synthase|435258, 134068777|cystathionine beta-synthase|5671	1.46083e+24	39067.4	0.92	1	1	1	0.00962	0.0279
1_20090603Lmexicana37	20090603Lmexicana37	LC030609T1;1B;1_20090603Lmexicana37;1;84737;144 (LC030609T1#B01#1_20090603Lmexicana37#1)	cysteine peptidase, Clan CA, family C2, putative; cytoskeleton-associated protein CAP5.5, putative|347515, 68128100|cysteine peptidase, Clan CA, family C2, putative; cytoskeleton-associated protein CAP5.5, putative|5664	157873023	79990.2	0.92	1	1	1	0.00962	0.0263
1_20090603Lmexicana37	20090603Lmexicana37	LC030609T1;1B;1_20090603Lmexicana37;1;84737;144 (LC030609T1#B01#1_20090603Lmexicana37#1)	cytochrome c, putative|435258, 134068712|cytochrome c, putative|5671	1.46083e+35	12170.3	0.92	1	1	1	0.00962	0.0973
20091124mexicana37	20091124mexicana37	LC20091126_T1#C01#20091124mexicana37#1	cytoplasmic tryparedoxin peroxidase|5661	1.45411e+16	21998.6	1	4	4	4	0.0325	0.226
1_20090603Lmexicana37	20090603Lmexicana37	LC030609T1;1B;1_20090603Lmexicana37;1;84737;144 (LC030609T1#B01#1_20090603Lmexicana37#1)	cytoplasmic tryparedoxin peroxidase|5661	1.45411e+16	21998.6	1	3	3	4	0.0385	0.176
20091216mexicanaGel	20091216mexicanaGel	Mudpit_LC20100105_T2#A09#1_20091216mexicanagel#1	cytoplasmic tryparedoxin peroxidase|5661	1.45411e+16	21998.6	0.998	2	2	3	0.00334	0.121
1_20090603Lmexicana37	20090603Lmexicana37	LC030609T1;1B;1_20090603Lmexicana37;1;84737;144 (LC030609T1#B01#1_20090603Lmexicana37#1)	cytosolic tryparedoxin|5661	157781821	16558.9	0.998	2	2	3	0.0288	0.0759
20091216mexicanaGel	20091216mexicanaGel	Mudpit_LC20100105_T2#A09#1_20091216mexicanagel#1	dihydrolipoamide dehydrogenase|435258, 44804791|dihydrolipoamide dehydrogenase|5664, 134072391|dihydrolipoamide dehydrogenase, putative|5671	1.46097e+17	50599.2	0.987	1	1	1	0.00111	0.0231
20091216mexicanaGel	20091216mexicanaGel	Mudpit_LC20100105_T2#A09#1_20091216mexicanagel#1	dipeptidyl-peptidase III, putative; metallo-peptidase, Clan M-, Family M49|435258, 134067141|dipeptidyl-peptidase III, putative; metallo-peptidase, Clan M-, Family M49|5671	1.46077e+17	75950.9	0.998	2	2	2	0.00223	0.0383
1_20090603Lmexicana37	20090603Lmexicana37	LC030609T1;1B;1_20090603Lmexicana37;1;84737;144 (LC030609T1#B01#1_20090603Lmexicana37#1)	dynein light chain, flagellar outer arm|435258, 134072072|dynein light chain, flagellar outer arm, putative|5671	1.46096e+26	10583.4	0.92	1	1	1	0.00962	0.121
20091124mexicana37	20091124mexicana37	LC20091126_T1#C01#20091124mexicana37#1	elongation factor 2|435258, 146103557|elongation factor 2, partial|435258, 134073957|elongation factor 2|5671, 134073958|elongation factor 2, partial|5671	1.46104e+17	94115.3	1	11	12	13	0.106	0.189
1_20090603Lmexicana37	20090603Lmexicana37	LC030609T1;1B;1_20090603Lmexicana37;1;84737;144 (LC030609T1#B01#1_20090603Lmexicana37#1)	elongation factor 2|435258, 146103557|elongation factor 2, partial|435258, 134073957|elongation factor 2|5671, 134073958|elongation factor 2, partial|5671	1.46104e+17	94115.3	1	4	4	4	0.0385	0.0592
20091216mexicanaGel	20091216mexicanaGel	Mudpit_LC20100105_T2#A09#1_20091216mexicanagel#1	elongation factor 2|435258, 146103557|elongation factor 2, partial|435258, 134073957|elongation factor 2|5671, 134073958|elongation factor 2, partial|5671	1.46104e+17	94115.3	1	3	3	4	0.00445	0.0402
20091124mexicana37	20091124mexicana37	LC20091126_T1#C01#20091124mexicana37#1	endoribonuclease L-PSP (pb5)|435258, 134069799|endoribonuclease L-PSP (pb5), putative|5671	146087017	16957.3	0.998	2	2	2	0.0163	0.166
20091124mexicana37	20091124mexicana37	LC20091126_T1#C01#20091124mexicana37#1	enolase|435258, 134068394|enolase|5671	1.46082e+17	46019.4	1	6	7	7	0.0569	0.21
1_20090603Lmexicana37	20090603Lmexicana37	LC030609T1;1B;1_20090603Lmexicana37;1;84737;144 (LC030609T1#B01#1_20090603Lmexicana37#1)	enolase|435258, 134068394|enolase|5671	1.46082e+17	46019.4	0.998	2	2	2	0.0192	0.0769
20091216mexicanaGel	20091216mexicanaGel	Mudpit_LC20100105_T2#A09#1_20091216mexicanagel#1	enolase|435258, 134068394|enolase|5671	1.46082e+17	46019.4	1	5	5	7	0.0078	0.166
1_20090603Lmexicana37	20090603Lmexicana37	LC030609T1;1B;1_20090603Lmexicana37;1;84737;144 (LC030609T1#B01#1_20090603Lmexicana37#1)	eukaryotic initiation factor 4a, putative|435258, 146075145|eukaryotic initiation factor 4a, putative|435258, 157878919|eukaryotic initiation factor 4a, putative|347515, 157878921|eukaryotic initiation factor 4a, putative|347515, 74893214|IF4A_LEIMA Probable eukaryotic initiation factor 4A (eIF-4A) (ATP-dependent RNA helicase eIF4A)|5664, 150383487|IF4A_LEIIN Probable eukaryotic initiation factor…	146075141	45309.6	0.983	1	1	1	0.00962	0.0248
20091216mexicanaGel	20091216mexicanaGel	Mudpit_LC20100105_T2#A09#1_20091216mexicanagel#1	eukaryotic initiation factor 4a, putative|435258, 146075145|eukaryotic initiation factor 4a, putative|435258, 157878919|eukaryotic initiation factor 4a, putative|347515, 157878921|eukaryotic initiation factor 4a, putative|347515, 74893214|IF4A_LEIMA Probable eukaryotic initiation factor 4A (eIF-4A) (ATP-dependent RNA helicase eIF4A)|5664, 150383487|IF4A_LEIIN Probable eukaryotic initiation factor…	146075141	45309.6	1	5	5	5	0.00557	0.136
1_20090603Lmexicana37	20090603Lmexicana37	LC030609T1;1B;1_20090603Lmexicana37;1;84737;144 (LC030609T1#B01#1_20090603Lmexicana37#1)	eukaryotic release factor 3, putative|435258, 134068003|eukaryotic release factor 3, putative|5671	1.4608e+17	83978.1	0.92	1	1	1	0.00962	0.0144
1_20090603Lmexicana37	20090603Lmexicana37	LC030609T1;1B;1_20090603Lmexicana37;1;84737;144 (LC030609T1#B01#1_20090603Lmexicana37#1)	GDP-mannose pyrophosphorylase|5665	12584592	41473.1	0.998	2	2	2	0.0192	0.058
20091216mexicanaGel	20091216mexicanaGel	Mudpit_LC20100105_T2#A09#1_20091216mexicanagel#1	heat shock 70-related protein 1, mitochondrial precursor|435258, 134071458|heat shock 70-related protein 1, mitochondrial precursor, putative|5671	1.46094e+79	68312.2	0	2	2	2	0.00223	0.03
20091124mexicana37	20091124mexicana37	LC20091126_T1#C01#20091124mexicana37#1	heat shock protein 70|5659	293059729766	71180.8	1	9	9	9	0.0732	0.216
1_20090603Lmexicana37	20090603Lmexicana37	LC030609T1;1B;1_20090603Lmexicana37;1;84737;144 (LC030609T1#B01#1_20090603Lmexicana37#1)	heat shock protein 70|5659	293059729766	71180.8	0.92	1	1	1	0.00962	0.0184
20091216mexicanaGel	20091216mexicanaGel	Mudpit_LC20100105_T2#A09#1_20091216mexicanagel#1	heat shock protein 70|5659	293059729766	71180.8	1	11	11	16	0.0178	0.176
1_20090603Lmexicana37	20090603Lmexicana37	LC030609T1;1B;1_20090603Lmexicana37;1;84737;144 (LC030609T1#B01#1_20090603Lmexicana37#1)	heat shock protein 83-1|435258, 134072485|heat shock protein 83-1|5671	1.46097e+26	80390.5	0.92	1	1	1	0.00962	0.0557
20091216mexicanaGel	20091216mexicanaGel	Mudpit_LC20100105_T2#A09#1_20091216mexicanagel#1	heat shock protein 83-1|435258, 134072485|heat shock protein 83-1|5671	1.46097e+26	80390.5	1	2	2	4	0.00445	0.104
20091124mexicana37	20091124mexicana37	LC20091126_T1#C01#20091124mexicana37#1	Histone H3|5659	75441107544111	14658.6	0.998	2	2	2	0.0163	0.346
1_20090603Lmexicana37	20090603Lmexicana37	LC030609T1;1B;1_20090603Lmexicana37;1;84737;144 (LC030609T1#B01#1_20090603Lmexicana37#1)	histone H4|420245, 134058837|histone H4; histone h4|5660	1.54331e+24	11393.5	0.92	1	1	1	0.00962	0.12
20091124mexicana37	20091124mexicana37	LC20091126_T1#C01#20091124mexicana37#1	HSP83_LEIAM Heat shock protein 83 (HSP 83)|5659, 159354|heat shock protein 83|5659	123665	80568.4	1	3	3	3	0.0244	0.0556
1_20090603Lmexicana37	20090603Lmexicana37	LC030609T1;1B;1_20090603Lmexicana37;1;84737;144 (LC030609T1#B01#1_20090603Lmexicana37#1)	HSP83_LEIAM Heat shock protein 83 (HSP 83)|5659, 159354|heat shock protein 83|5659	123665	80568.4	1	3	4	4	0.0385	0.0556
20091216mexicanaGel	20091216mexicanaGel	Mudpit_LC20100105_T2#A09#1_20091216mexicanagel#1	HSP83_LEIAM Heat shock protein 83 (HSP 83)|5659, 159354|heat shock protein 83|5659	123665	80568.4	1	9	10	14	0.0156	0.124
20091124mexicana37	20091124mexicana37	LC20091126_T1#C01#20091124mexicana37#1	hypothetical protein LinJ25.2100|435258, 134070342|hypothetical protein, conserved|5671	1.46089e+26	30274	0.996	1	1	1	0.00813	0.043
1_20090603Lmexicana37	20090603Lmexicana37	LC030609T1;1B;1_20090603Lmexicana37;1;84737;144 (LC030609T1#B01#1_20090603Lmexicana37#1)	hypothetical protein LinJ32.2690|435258, 134072276|hypothetical protein, conserved|5671	1.46097e+26	26302.9	0.92	1	1	1	0.00962	0.0558
20091216mexicanaGel	20091216mexicanaGel	Mudpit_LC20100105_T2#A09#1_20091216mexicanagel#1	hypothetical protein, conserved|435258, 134068293|hypothetical protein, conserved|5671	1.46081e+26	22310.4	0.99	1	1	1	0.00111	0.0503
20091216mexicanaGel	20091216mexicanaGel	Mudpit_LC20100105_T2#A09#1_20091216mexicanagel#1	hypothetical protein|435258, 134085016|hypothetical protein, conserved|5671	146092161	25442.2	0.998	2	2	2	0.00223	0.124
1_20090603Lmexicana37	20090603Lmexicana37	LC030609T1;1B;1_20090603Lmexicana37;1;84737;144 (LC030609T1#B01#1_20090603Lmexicana37#1)	iron superoxide dismutase|435258, 33340143|AF312584_1 iron superoxide dismutase B1|44271, 33340145|AF312585_1 iron superoxide dismutase B1|5661, 117617445|superoxide dismutase B1|5661, 134072232|iron superoxide dismutase, putative|5671	1.46097e+49	21613.7	0.92	1	1	1	0.00962	0.0872
20091124mexicana37	20091124mexicana37	LC20091126_T1#C01#20091124mexicana37#1	malate dehydrogenase|5659	155675712	29521	1	3	3	3	0.0244	0.185
1_20090603Lmexicana37	20090603Lmexicana37	LC030609T1;1B;1_20090603Lmexicana37;1;84737;144 (LC030609T1#B01#1_20090603Lmexicana37#1)	malate dehydrogenase|5659	155675712	29521	0.92	1	1	1	0.00962	0.0391
20091216mexicanaGel	20091216mexicanaGel	Mudpit_LC20100105_T2#A09#1_20091216mexicanagel#1	malate dehydrogenase|5659	155675712	29521	1	3	3	3	0.00334	0.135
1_20090603Lmexicana37	20090603Lmexicana37	LC030609T1;1B;1_20090603Lmexicana37;1;84737;144 (LC030609T1#B01#1_20090603Lmexicana37#1)	MAR3_LEIMA Membrane antigen containing repeating peptides (Clone 39)|5664, 769812|unnamed protein product|5664	1.26748e+31	71992.4	0.92	1	1	1	0.00962	0.0152
20091216mexicanaGel	20091216mexicanaGel	Mudpit_LC20100105_T2#A09#1_20091216mexicanagel#1	microtubule-associated protein, putative|435258, 134067083|microtubule-associated protein, putative|5671	146076782	165147	0.998	2	2	8	0.00891	0.0143
1_20090603Lmexicana37	20090603Lmexicana37	LC030609T1;1B;1_20090603Lmexicana37;1;84737;144 (LC030609T1#B01#1_20090603Lmexicana37#1)	myo-inositol-1-phosphate synthase|5665	156173781928870	58489.5	0.983	1	1	1	0.00962	0.0209
20091216mexicanaGel	20091216mexicanaGel	Mudpit_LC20100105_T2#A09#1_20091216mexicanagel#1	myo-inositol-1-phosphate synthase|5665	156173781928870	58489.5	1	6	6	6	0.00668	0.129
1_20090603Lmexicana37	20090603Lmexicana37	LC030609T1;1B;1_20090603Lmexicana37;1;84737;144 (LC030609T1#B01#1_20090603Lmexicana37#1)	nonspecific nucleoside hydrolase|5665	44889465	32186.6	0.92	1	1	1	0.00962	0.0539
20091124mexicana37	20091124mexicana37	LC20091126_T1#C01#20091124mexicana37#1	NPH2/RS6-like protein|435258, 157867022|NPH2/RS6-like protein; ribosomal protein S6, putative|347515, 68125517|NPH2/RS6-like protein; ribosomal protein S6, putative|5664, 134068568|NPH2/RS6-like protein; ribosomal protein S6, putative|5671	146082217	13498.1	0.998	2	2	2	0.0163	0.27
1_20090603Lmexicana37	20090603Lmexicana37	LC030609T1;1B;1_20090603Lmexicana37;1;84737;144 (LC030609T1#B01#1_20090603Lmexicana37#1)	nucleolar protein family a member-like protein|435258, 134073106|nucleolar protein family a member-like protein|5671	1.461e+26	16726.7	0.92	1	1	1	0.00962	0.0608
20091216mexicanaGel	20091216mexicanaGel	Mudpit_LC20100105_T2#A09#1_20091216mexicanagel#1	nucleolar RNA-binding protein, putative|435258, 134067398|nucleolar RNA-binding protein, putative|5671	1.46078e+26	37550.7	0.998	2	2	2	0.00223	0.0511
20091124mexicana37	20091124mexicana37	LC20091126_T1#C01#20091124mexicana37#1	nucleoside diphosphate kinase b|435258, 146096940|nucleoside diphosphate kinase b|435258, 12055485|nucleoside diphosphate kinase|5671, 134072351|nucleoside diphosphate kinase b|5671, 134072352|nucleoside diphosphate kinase b|5671	146096937	16605.8	1	5	6	6	0.0488	0.417
20091216mexicanaGel	20091216mexicanaGel	Mudpit_LC20100105_T2#A09#1_20091216mexicanagel#1	nucleoside diphosphate kinase b|435258, 146096940|nucleoside diphosphate kinase b|435258, 12055485|nucleoside diphosphate kinase|5671, 134072351|nucleoside diphosphate kinase b|5671, 134072352|nucleoside diphosphate kinase b|5671	146096937	16605.8	1	4	5	5	0.00557	0.318
20091124mexicana37	20091124mexicana37	LC20091126_T1#C01#20091124mexicana37#1	paraflagellar rod protein 1D|435258, 134071067|paraflagellar rod protein 1D, putative|5671	1.46093e+32	56106.8	0.998	2	2	2	0.0163	0.058
20091216mexicanaGel	20091216mexicanaGel	Mudpit_LC20100105_T2#A09#1_20091216mexicanagel#1	paraflagellar rod protein 1D|435258, 134071067|paraflagellar rod protein 1D, putative|5671	1.46093e+32	56106.8	1	5	5	5	0.00557	0.112
20091216mexicanaGel	20091216mexicanaGel	Mudpit_LC20100105_T2#A09#1_20091216mexicanagel#1	paraflagellar rod protein 2C|44270	1.20383e+15	68698	1	3	3	3	0.00334	0.0551
20091216mexicanaGel	20091216mexicanaGel	Mudpit_LC20100105_T2#A09#1_20091216mexicanagel#1	prostaglandin f2-alpha synthase|5671, 112383458|prostaglandin f2-alpha synthase|5671, 118723283|prostaglandin f2-alpha synthase|5671	1.12383e+112	31818.7	0.998	2	2	2	0.00223	0.0739
20091216mexicanaGel	20091216mexicanaGel	Mudpit_LC20100105_T2#A09#1_20091216mexicanagel#1	proteasome activator protein pa26|435258, 134073261|proteasome activator protein pa26, putative|5671	1.46101e+16	24125.7	0.998	2	2	2	0.00223	0.0942
20091216mexicanaGel	20091216mexicanaGel	Mudpit_LC20100105_T2#A09#1_20091216mexicanagel#1	proteasome alpha 7 subunit, putative|435258, 134067915|proteasome alpha 7 subunit, putative|5671	1.4608e+17	27768.4	1	3	3	3	0.00334	0.121
1_20090603Lmexicana37	20090603Lmexicana37	LC030609T1;1B;1_20090603Lmexicana37;1;84737;144 (LC030609T1#B01#1_20090603Lmexicana37#1)	protein phosphatase|435258, 548446|PP2C_LEICH RecName: Full=Protein phosphatase 2C; Short=PP2C|44271, 293068|protein phosphatase-2C|5661, 134070210|protein phosphatase, putative|5671	1.46089e+26	45120.9	0.992	1	1	1	0.00962	0.0345
20091124mexicana37	20091124mexicana37	LC20091126_T1#C01#20091124mexicana37#1	S-adenosylhomocysteine hydrolase|435258, 134073994|S-adenosylhomocysteine hydrolase|5671	146103697	47750	1	5	6	6	0.0488	0.185
1_20090603Lmexicana37	20090603Lmexicana37	LC030609T1;1B;1_20090603Lmexicana37;1;84737;144 (LC030609T1#B01#1_20090603Lmexicana37#1)	S-adenosylhomocysteine hydrolase|435258, 134073994|S-adenosylhomocysteine hydrolase|5671	146103697	47750	0.999	1	1	1	0.00962	0.0252
20091216mexicanaGel	20091216mexicanaGel	Mudpit_LC20100105_T2#A09#1_20091216mexicanagel#1	S-adenosylhomocysteine hydrolase|435258, 134073994|S-adenosylhomocysteine hydrolase|5671	146103697	47750	1	4	4	5	0.00557	0.108
1_20090603Lmexicana37	20090603Lmexicana37	LC030609T1;1B;1_20090603Lmexicana37;1;84737;144 (LC030609T1#B01#1_20090603Lmexicana37#1)	t-complex protein 1, delta subunit|435258, 134071601|t-complex protein 1, delta subunit|5671	1.46094e+17	59694.7	0.92	1	1	1	0.00962	0.0272
20091216mexicanaGel	20091216mexicanaGel	Mudpit_LC20100105_T2#A09#1_20091216mexicanagel#1	transketolase|44270	2.22178e+15	72102.7	0.998	2	2	2	0.00223	0.0416
1_20090603Lmexicana37	20090603Lmexicana37	LC030609T1;1B;1_20090603Lmexicana37;1;84737;144 (LC030609T1#B01#1_20090603Lmexicana37#1)	triose phosphate isomerase|5661	109809919	27227	0.998	2	2	2	0.0192	0.0992
20091216mexicanaGel	20091216mexicanaGel	Mudpit_LC20100105_T2#A09#1_20091216mexicanagel#1	triose phosphate isomerase|5661	109809919	27227	1	4	5	5	0.00557	0.206
20091216mexicanaGel	20091216mexicanaGel	Mudpit_LC20100105_T2#A09#1_20091216mexicanagel#1	trypanothione reductase|5659	104745490	51346.7	0.999	1	1	1	0.00111	0.0231
1_20090603Lmexicana37	20090603Lmexicana37	LC030609T1;1B;1_20090603Lmexicana37;1;84737;144 (LC030609T1#B01#1_20090603Lmexicana37#1)	tryparedoxin|435258, 44889412|mitochondrial tryparedoxin|5671, 134071004|tryparedoxin, putative|5671	1.46093e+25	17166.6	0.92	1	1	1	0.00962	0.0738

## Sheet: Table
	Identified Proteins	Accession Number	Molecular Weight	Number of experiments protein detected	Protein identification probability (%)	Number of unique peptides	Number of total spectra	Percentage sequence coverage (%)	SecretomeP	SignalP
1	Heat shock protein 70	293059	71 kDa	3	100	11	16	17.5
2	Heat shock protein 83	123665	81 kDa	3	100	9	14	12.5
3	Elongation factor 2	146103554	94 kDa	3	100	11	13	19
4	S-adenosylhomocysteine hydrolase	146103697	48 kDa	3	100	5	6	18.5
5	Enolase	146081643	46 kDa	3	100	5	7	16.5
6	Beta tubulin	146078079	50 kDa	3	100	6	7	15.5	•
7	Nucleoside diphosphate kinase b	146096937	17 kDa	2	100	5	6	41.5
8	Cytoplasmic tryparedoxin peroxidase *	145411494	22 kDa	3	100	4	4	22.5	•
9	Microtubule-associated protein, putative *	146076782	165 kDa	2	99.8	2	8	1.5	•
10	Alpha tubulin	146080657	50 kDa	3	100	3	3	8	•
11	Paraflagellar rod protein 1D	146093185	69 kDa	2	100	5	5	11
12	Myo-inositol-1-phosphate synthase	15617378	58 kDa	2	100	6	6	13	•
13	Eukaryotic initiation factor 4a, putative	146075141	45 kDa	3	100	5	5	14
14	Carboxypeptidase; metallo-peptidase, Clan MA(E), Family M32	146098078	57 kDa	2	100	5	5	12
15	Malate dehydrogenase	155675712	30 kDa	3	100	3	3	18.5
16	Triose phosphate isomerase	109809919	27 kDa	2	100	4	5	21
17	Heat shock protein 83-1	146097489	73 kDa	2	92	2	4	10.5
18	A Chain A, Phosphomannomutase	146387272	28 kDa	2	100	4	5	18
19	Chaperonin Hsp60, mitochondrial precursor	146104321	59 kDa	3	100	2	2	7
20	60S ribosomal protein L10a, putative	157867831	25 kDa	3	92	1	2	7	•
21	40S ribosomal protein S12, putative	146080762	16 kDa	2	99.9	1	1	8.5	•
22	Heat shock 70-related protein 1, mitochondrial precursor	146093966	72 kDa	2	100	2	2	3
23	Broad specificity aminotransferase	33311168	46 kDa	3	99.8	2	2	8	•
24	Endoribonuclease L-PSP (pb5)	146087017	17 kDa	2	99.8	2	2	16.5	•
25	Histone H2B	13384083	12 kDa	2	100	3	3	28
26	Calmodulin, putative *	146078484	17 kDa	2	100	3	3	23.5
27	Cytosolic tryparedoxin	157781821	17 kDa	2	99.8	2	3	7.5	•
28	20S proteasome subunit alpha 5	146086176	27 kDa	1	100	3	3	12.5
29	Proteasome alpha 7 subunit, putative	146079677	28 kDa	1	100	3	3	12
30	Trypanothione reductase	104745490	51 kDa	1	99.9	1	1	2.5	•
31	Aminopeptidase	6274526	40 kDa	2	99.8	2	2	6.5
32	GDP-mannose pyrophosphorylase *	12584592	41 kDa	2	99.8	2	2	6	•
33	Iron superoxide dismutase	146096614	22 kDa	2	90	1	2	9
34	Cysteine peptidase, Clan CA, family C2, putative	157873023	80 kDa	1	96	1	1	3
35	Prostaglandin f2-alpha synthase	112383456	31 kDa	1	99.8	2	2	7.5
36	Transketolase	22217844	72 kDa	1	99.8	2	2	4	•
37	paraflagellar rod protein 2C	1203830	69 kDa	1	100	3	3	5.5	•
38	Calpain-like cysteine peptidase, putative	146081508	13 kDa	1	100	3	3	26.5
39	2,3-bisphosphoglycerate-independent phosphoglycerate mutase	157877932	61 kDa	1	99.8	2	2	4	•
40	Aminopeptidase metallo-peptidase, Clan MF, Family M17, putative	146079790	30 kDa	1	92	1	1	1.5
41	14-3-3 protein, putative	146079705	29 kDa	2	92	1	1	4	•
42	Cytochrome c, putative	146082877	27 kDa	2	92	1	1	10		•
43	Hypothetical protein *	146096727	26 kDa	2	92	1	1	6
44	14-3-3 protein-like protein	146104107	30 kDa	2	92	1	1	4
45	Histone H4	154331402	11 kDa	2	92	1	1	12	•
46	Nucleolar protein family a member-like protein *	146099769	17 kDa	2	92	2	2	6
47	LACK protein	11139411	35 kDa	2	90	1	1	5
48	Cell cycle associated protein MOB1 *	146071708	27 kDa	1	100	5	5	12	•
49	Dipeptidyl-peptidase III, putative; metallo-peptidase, Clan M-, Family M49	146077005	76 kDa	1	99.8	2	2	4
50	Nucleolar RNA-binding protein, putative	146077615	20 kDa	1	99.8	2	2	5
51	NPH2/RS6-like protein	146082217	14 kDa	1	100	2	2	27
52	Hypothetical protein *	146092161	25 kDa	1	99.8	2	2	12.5
53	Proteasome activator protein pa26	146100559	24 kDa	1	99.8	2	2	9.5
54	Citrate synthase, putative	157867843	52 kDa	1	99.8	2	2	3	•
55	Chaperonin alpha subunit	157874339	59 kDa	1	99.8	2	2	3.5
56	Histone H3	7544110	15 kDa	1	99.8	2	2	35
57	Hypothetical protein	146089119	30 kDa	1	99.6	1	1	4.5	•
58	Protein phosphatase	146088643	45 kDa	1	99.2	1	1	3.5
59	Dihydrolipoamide dehydrogenase	146097055	51 kDa	1	98.7	1	1	2.5
60	Alanine aminotransferase, putative *	146080335	55 kDa	1	97.5	1	1	2
61	Membrane antigen containing repeating peptides	126748	6 kDa	1	92	1	1	1.5
62	Eukaryotic release factor 3, putative	146079966	83 kDa	1	92	1	1	1.5
63	Cystathionine beta-synthase *	146083225	39 kDa	1	92	1	1	3
64	10 kDa heat shock protein (CPN10), putative	146089520	11 kDa	1	92	1	1	14
65	Arginyl-tRNA synthetase	146090829	78 kDa	1	92	1	1	1.5
66	GP63, Leishmaniolysin, Major surface protease	51317309	63 kDa	1	90	1	1	3		•
67	Aminopeptidase; metallo-peptidase, Clan MA(E), Family M1	146093281	96 kDa	1	92	1	1	2.5
68	T-complex protein 1, delta subunit	146094252	60 kDa	1	92	1	1	3	•
69	5-methyltetrahydropteroyltriglutamate--homocysteine methyltransferase	146094394	86 kDa	1	92	1	1	2	•
70	Dynein light chain, flagellar outer arm	146096111	11 kDa	1	92	1	1	12
71	Cofilin-like protein	154340880	16 kDa	1	92	1	1	10
72	Nonspecific nucleoside hydrolase *	44889465	32 kDa	1	92	1	1	5	•
									24	2	Total number
									0.333333	0.0277778	Percentage
